# Supplementary material for: Transcriptome Analysis Reveals Antioxidant Defense Mechanisms in the Silkworm Bombyx mori after Exposure to Lead
Source: Animals (Basel). 2024 Jun 19;14(12):1822. doi: 10.3390/ani14121822 (PMC11201215; doi:10.3390/ani14121822)
Supplement: Supplementary file 1 [file animals-14-01822-s001.zip]

Archive with 1 entries (1 files):
- animals-2993979-supplementary.pdf
